# Supplementary material for: BiOBr/Coal Gangue-Based SAPO-5 Molecular Sieve Nanocomposite for Enhanced Adsorption and Photocatalytic Degradation of Methylene Blue
Source: Nanomaterials (Basel). 2025 Feb 20;15(5):321. doi: 10.3390/nano15050321 (PMC11902256; doi:10.3390/nano15050321)
Supplement: Supplementary file 1 [file nanomaterials-15-00321-s001.zip]

Archive with 1 entries (1 files):
- nanomaterials-3407840-supplementary.pdf
